# Supplementary material for: Investigation of Low-Temperature Molten Oxide Electrolysis of a Mixture of Hematite and Zinc Oxide
Source: Materials (Basel). 2025 Sep 2;18(17):4116. doi: 10.3390/ma18174116 (PMC12429705; doi:10.3390/ma18174116)
Supplement: Supplementary file 1 [file materials-18-04116-s001.zip]

Archive with 1 entries (1 files):
- materials-3816593-supplementary.pdf
